# Supplementary material for: Does Serum Uric Acid Mediate Relation between Healthy Lifestyle and Components of Metabolic Syndrome?
Source: Nutrients. 2024 Jul 4;16(13):2137. doi: 10.3390/nu16132137 (PMC11243389; doi:10.3390/nu16132137)
Supplement: Supplementary file 1 [file nutrients-16-02137-s001.zip]

Archive with 1 entries (1 files):
- nutrients-3048210-supplementary.pdf
